# Supplementary material for: Composite Anion Exchange Membranes Fabricated by Coating and UV Crosslinking of Low-Cost Precursors Tested in a Redox Flow Battery
Source: Polymers (Basel). 2021 Jul 21;13(15):2396. doi: 10.3390/polym13152396 (PMC8347460; doi:10.3390/polym13152396)
Supplement: Supplementary file 1 [file polymers-13-02396-s001.zip]

Archive with 1 entries (1 files):
- polymers-1268659-supplementary.pdf
